# Supplementary material for: Tumor mutational burden assessment in non-small-cell lung cancer samples: results from the TMB2 harmonization project comparing three NGS panels
Source: J Immunother Cancer. 2021 May 7;9(5):e001904. doi: 10.1136/jitc-2020-001904 (PMC8108670; doi:10.1136/jitc-2020-001904)
Supplement: Supplementary data [file jitc-2020-001904supp007.xlsx]

## Sheet: Table 6A
SUPPLEMENTARY TABLE S6. DEMOGRAPHIC INFORMATION OF THE COHORT AND ITS COMPARATIVE STATISTICAL ANALYSIS ACCORDING TO TMB VALUE
Supplementary Table S6-A. Demographic information of the cohort (N=110 and N=96)
Characteristic	N	(%)				Characteristic	N	(%)
Total NSCLC cases	110	100				Total NSCLC cases	96	100
Gender						Gender
Male	94	85.4545				Male	82	85.4167
Female	16	14.5455				Female	14	14.5833
Average age at diagnosis	66.4	NA				Average age at diagnosis	65.98	NA
Smoking History						Smoking History
Current smoker	39	35.4545				Current smoker	35	36.4583
Former smoker	47	42.7273				Former smoker	40	41.6667
Never smoker	16	14.5455				Never smoker	14	14.5833
ND	8	7.27273				ND	7	7.29167
Package year group						Package year group
<10	2	1.81818				<10	2	2.08333
10 to 20	2	1.81818				10 to 20	2	2.08333
20 to 40	16	14.5455				20 to 40	14	14.5833
>40	26	23.6364				>40	23	23.9583
NA	16	14.5455				NA	14	14.5833
ND	48	43.6364				ND	41	42.7083
COPD						COPD
Yes	45	40.9091				Yes	39	40.625
No	58	52.7273				No	51	53.125
ND	7	6.36364				ND	6	6.25
Histology						Histology
Adenocarcinoma	73	66.3636				Adenocarcinoma	65	67.7083
Squamous cell carcinoma	36	32.7273				Squamous cell carcinoma	30	31.25
Large cell carcinoma	1	0.909091				Large cell carcinoma	1	1.04167
Stage						Stage
I	55	50				I	51	53.125
II	38	34.5455				II	30	31.25
III	17	15.4545				III	15	15.625
EGFR Mutation Status						EGFR Mutation Status
Wild type	13	11.8182				Wild type	76	79.1667
Mutant	5	4.54545				Mutant	18	18.75
ND	92	83.6364				ND	2	2.08333
KRAS Mutation Status						KRAS Mutation Status
Wild type	3	2.72727				Wild type	70	72.9167
Mutant	13	11.8182				Mutant	24	25
ND	94	85.4545				ND	2	2.08333
ROS1 Mutation Status						ROS1 Mutation Status
Wild type	3	2.72727				Wild type	86	89.5833
Mutant	1	0.909091				Mutant	8	8.33333
ND	106	96.3636				ND	2	2.08333
ALK Mutation Status						ALK Mutation Status
Wild type	10	9.09091				Wild type	89	92.7083
Mutant	0	0				Mutant	5	5.20833
ND	100	90.9091				ND	2	2.08333
Neoadjuvancy						Neoadjuvancy
Yes	2	1.81818				Yes	2	2.08333
No	101	91.8182				No	88	91.6667
ND	7	6.36364				ND	6	6.25
Adjuvancy						Adjuvancy
Yes	28	25.4545				Yes	22	22.9167
No	68	61.8182				No	61	63.5417
ND	14	12.7273				ND	13	13.5417
Exitus						Exitus
Yes	80	72.7273				Yes	69	71.875
No	27	24.5455				No	24	25
ND	3	2.72727				ND	3	3.125
Average OS (months)	65.4	NA				Average OS (months)	67	NA
Relapse						Relapse
Yes	51	46.3636				Yes	45	46.875
No	40	36.3636				No	34	35.4167
ND	19	17.2727				ND	17	17.7083
Average PFS (months)	35.2	NA				Average PFS (months)	63	NA

## Sheet: Table 6B
Supplementary Table S6-B. Comparison of the demographic characteristics between the TMBhigh and TMBmed/low groups of patients, as identified by Foundation One using a cutoff of 10 muts/Mb (N=96)
Note: Samples that failed the analytical test with Foundation One are excluded (N=6)
Note: Samples that failed the analytical test with Trusight Oncology 500 or Oncomine Tumour Mutational Load are excluded (N=8)									Statistical analysis between TMBhigh (≥10 muts/Mb) and TMBmed/low (<10 muts/Mb) groups
									Note: NA and ND values were not included in the statistical analysis.
									# Packyear was grouped in <40 and >40 to meet statistical analysis requirements.
									Statistical analyses were performed with Chi Square / F Fisher exact test for categorical data, unpaired t test for continuous data and Log Rank test for survival
TMBhigh (≥10 muts/Mb) N=49				TMBmed/low (<10 muts/Mb) N=47
Characteristic	N	(%)		Characteristic	N	(%)			Characteristic	N	p value
Total NSCLC cases with TMB≥10 determined by F1DCX	49	100		Total NSCLC cases with TMB<10 determined by F1DCX	47	100			Total NSCLC cases	96	NA
Gender				Gender					Gender	96	0.2145
Male	44	89.7959		Male	38	80.8511			Male
Female	5	10.2041		Female	9	19.1489			Female
Average age at diagnosis	65.9	NA		Average age at diagnosis	66.06	NA			Average age at diagnosis	96	0.9319
Smoking History				Smoking History					Smoking History	89	0,0093**
Current smoker	21	42.8571		Current smoker	14	29.7872			Current smoker
Former smoker	23	46.9388		Former smoker	17	36.1702			Former smoker
Never smoker	2	4.08163		Never smoker	12	25.5319			Never smoker
ND	3	6.12245		ND	4	8.51064			ND
Package year group				Package year group					Package year group#	41	0.3263
<10	1	2.04082		<10	1	2.12766			<10
10 to 20	2	4.08163		10 to 20	0	0			10 to 20
20 to 40	6	12.2449		20 to 40	8	17.0213			20 to 40
>40	15	30.6122		>40	8	17.0213			>40
NA	2	4.08163		NA	12	25.5319			NA
ND	23	46.9388		ND	18	38.2979			ND
COPD				COPD					COPD	90	0.7874
Yes	21	42.8571		Yes	18	38.2979			Yes
No	26	53.0612		No	25	53.1915			No
ND	2	4.08163		ND	4	8.51064			ND
Histology				Histology					Histology	95	0.999
Adenocarcinoma	33	67.3469		Adenocarcinoma	32	68.0851			Adenocarcinoma
Squamous cell carcinoma	15	30.6122		Squamous cell carcinoma	15	31.9149			Squamous cell carcinoma
Large cell carcinoma	1	2.04082		Large cell carcinoma	0	0			Large cell carcinoma
Stage				Stage					Stage	96	0,0315*
I	23	46.9388		I	28	59.5745			I
II	21	42.8571		II	9	19.1489			II
III	5	10.2041		III	10	21.2766			III
EGFR Mutation Status				EGFR Mutation Status					EGFR Mutation Status	94	0,0215*
Wild type	44	89.7959		Wild type	32	68.0851			Wild type
Mutant	5	10.2041		Mutant	13	27.6596			Mutant
				ND	2	4.25532			ND
KRAS Mutation Status				KRAS Mutation Status					KRAS Mutation Status	94	0.4744
Wild type	38	77.551		Wild type	32	68.0851			Wild type
Mutant	11	22.449		Mutant	13	27.6596			Mutant
				ND	2	4.25532			ND
ROS1 Mutation Status				ROS1 Mutation Status					ROS1 Mutation Status	94	0.8998
Wild type	45	91.8367		Wild type	41	87.234			Wild type
Mutant	4	8.16327		Mutant	4	8.51064			Mutant
				ND	2	4.25532			ND
ALK Mutation Status				ALK Mutation Status					ALK Mutation Status	94	0.1998
Wild type	45	91.8367		Wild type	44	93.617			Wild type
Mutant	4	8.16327		Mutant	1	2.12766			Mutant
				ND	2	4.25532			ND
Neoadjuvancy				Neoadjuvancy					Neoadjuvancy	90	0.1619
Yes	2	4.08163		Yes	0	0			Yes
No	44	89.7959		No	44	93.617			No
ND	3	6.12245		ND	3	6.38298			ND
Adjuvancy				Adjuvancy					Adjuvancy	83	0.4867
Yes	10	20.4082		Yes	12	25.5319			Yes
No	33	67.3469		No	28	59.5745			No
ND	6	12.2449		ND	7	14.8936			ND
Exitus				Exitus					Exitus	93	0.2576
Yes	38	77.551		Yes	31	65.9574			Yes
No	10	20.4082		No	14	29.7872			No
ND	1	2.04082		ND	2	4.25532			ND
Average OS (months)	65	NA		Average OS (months)	70	NA			OS (months)	92	0.4964
Relapse				Relapse					Relapse	79	0.2843
Yes	21	42.8571		Yes	24	51.0638			Yes
No	20	40.8163		No	14	29.7872			No
ND	8	16.3265		ND	9	19.1489			ND
Average PFS (months)	59	NA		Average PFS (months)	67	NA			PFS (months)	77	0.5224
